# Supplementary material for: Fluorescence Recognition of Anions Using a Heteroditopic Receptor: Homogenous and Two-Phase Sensing
Source: Int J Mol Sci. 2021 Dec 13;22(24):13396. doi: 10.3390/ijms222413396 (PMC8703701; doi:10.3390/ijms222413396)
Supplement: Supplementary file 1 [file ijms-22-13396-s001.zip]

Archive with 1 entries (1 files):
- ijms-1502225-supplementary.pdf
